# Supplementary material for: Analysis and validation of aging-related genes in prognosis and immune function of glioblastoma
Source: BMC Med Genomics. 2023 May 19;16:109. doi: 10.1186/s12920-023-01538-3 (PMC10197415; doi:10.1186/s12920-023-01538-3)
Supplement: Supplementary file 2 — Additional file 2. Table S2: The coefficients of the calculation formula for the risk score. [file 12920_2023_1538_MOESM2_ESM.xls]

## Sheet: Sheet1
Table S2 The coefficients of the calculation formula for the risk score
Gene	Coefficient
ERCC2	-0.0133358
STAT3	0.00208976
EGF	0.0434496
PPARA	-0.010294
VCP	0.000420342
PON1	-0.0326753
HSPA1A	0.000383742
HSPA1B	0.000183035
SP1	0.00617327
FOXO4	-0.010699
TFAP2A	0.0127855
MAPT	-0.00174933
CLU	3.36396e-06
